# Supplementary material for: Nature of Charge Transfer Effects in Complexes of Dopamine Derivatives Adsorbed on Graphene-Type Nanostructures
Source: Int J Mol Sci. 2024 Sep 29;25(19):10522. doi: 10.3390/ijms251910522 (PMC11477014; doi:10.3390/ijms251910522)
Supplement: Supplementary file 1 [file ijms-25-10522-s001.zip]

Archive with 1 entries (1 files):
- ijms-3205101-supplementary.pdf
